# Supplementary material for: Application of Stable Isotopes and Multi Elemental Fingerprints to Verify the Origin of Premium Chinese Hainan Bananas
Source: Foods. 2025 Feb 7;14(4):554. doi: 10.3390/foods14040554 (PMC11853982; doi:10.3390/foods14040554)
Supplement: Supplementary file 1 [file foods-14-00554-s001.zip]

Archive with 1 entries (1 files):
- foods-3455501-supplementary.pdf
